# Supplementary material for: The Contribution of Free Sugars to Energy Intake in Mid to Late Childhood: Comparisons Between Nutrient and Food Group Intakes and Antecedents of Diets High and Low in Free Sugars
Source: Nutrients. 2024 Dec 4;16(23):4192. doi: 10.3390/nu16234192 (PMC11644287; doi:10.3390/nu16234192)
Supplement: Supplementary file 1 [file nutrients-16-04192-s001.zip]

Archive with 1 entries (1 files):
- nutrients-3341532-supplementary.pdf
